# Supplementary material for: Comparative proteomic analysis of Lactobacillus plantarum for the identification of key proteins in bile tolerance
Source: BMC Microbiol. 2011 Mar 29;11:63. doi: 10.1186/1471-2180-11-63 (PMC3073879; doi:10.1186/1471-2180-11-63)
Supplement: Additional file 1 — Identification of differentially expressed protein spots among L. plantarum LC 56, LC 804 and 299 V in standard growth conditions. The table lists proteins with at least a twofold difference of expression (p-value < 0.05) between the three strains cultured in MRSC. Identification was achieved following excision of differentially expressed spots between gels, tryptic digestion of the corresponding proteins, analysis of the peptide solutions obtained with LC-MS, and proteomic database search. Scores result from proteomic database search using Phenyx. [file 1471-2180-11-63-S1.XLS]

## Sheet: Additional_file_1
Additional file 1: Identification of differentially expressed protein spots among L. plantarum LC 56, LC 804 and 299V in standard growth conditions.
Evolutiona)	Inter-strain occurrenceb)	Protein identification	NCBI accession number for L. plantarum WCFS1	Gene symbol	Spot number	Sequence coverage (%)	Peptides matched	Normalized volume in standard conditions (MRSC)c)			Functional category
								LC 56	LC 804	299V
_ää	3	α-small heat shock protein	gi|28377077	hsp1	1	59	23/26	0.028±0.015	0.088±0.013	0.282±0.057	Posttranslational modification, protein turnover, chaperones
		chaperonin GroEL	gi|28377591	groEL	76	69	150/178	7.367±0.298	9.379±0.638	12.992±1.464
		3-oxoacyl-[acyl-carrier protein] synthase II	gi|28378365	fabF	88	43	23/28	0.064±0.007	0.257±0.009	0.301±0.011	Lipid transport and metabolism
	2	transcription regulator (putative)	gi|28377930		32	52	19/21	-	0.088±0.009	0.213±0.026	Transcription
		F0F1 ATP synthase subunit delta	gi|28378941	atpH	90	41	9/9	-	0.057±0.005	0.093±0.016	Energy production and conversion
		glucose-6-phosphate 1-dehydrogenase	gi|28379186	gpd	26	59	52/56	-	0.119±0.014	0.166±0.008	Carbohydrate transport and metabolism
		adenylate kinase	gi|28377853	adk	28	42	13/16	-	0.023±0.004	0.081±0.016	Nucleotide transport and metabolism
		β-phosphoglucomutase	gi|28376999	pgmB1	35	77	63/68	-	0.036±0.002	1.128±0.125	General function prediction only
		alkaline shock protein (putative)	gi|28377758	asp2	2	64	34/39	-	0.381±0.011	1.660±0.013	Function unknown
		alkaline shock protein (putative)	gi|28377757	asp1	3	83	57/63	-	0.213±0.057	0.925±0.046
		protein of unknown function lp_2652	gi|28379164		31	72	14/17	-	0.055±0.005	0.113±0.006
‾ææ	3	glycine hydroxymethyltransferase	gi|28378947	glyA	65	33	35/42	0.296±0.014	0.111±0.010	0.069±0.008	Amino acid transport and metabolism
		bifunctional GMP synthase/glutamine amidotransferase protein	gi|28377744	guaA	80	48	55/57	0.295±0.027	0.191±0.009	0.017±0.002	Nucleotide transport and metabolism
	2	co-chaperonin GroES	gi|28377590	groES	38	59	18/21	0.758±0.084	0.089±0.011	-	Posttranslational modification, protein turnover, chaperones
		aspartate-semialdehyde dehydrogenase	gi|28379104	asd2	63	50	22/26	0.222±0.008	0.174±0.022	-	Amino acid transport and metabolism
		adenylate kinase	gi|28377853	adk	61	26	13/13	0.104±0.042	0.025±0.006	-	Nucleotide transport and metabolism
_ä‾	2	tyrosyl-tRNA synthetase	gi|28379288	tyrS	33	27	15/18	-	0.069±0.010	0.053±0.007	Translation, ribosomal structure and biogenesis
		ATP-dependent Clp protease proteolytic subunit	gi|28377639	clpP	77	67	24/26	-	0.177±0.048	0.165±0.030	Posttranslational modification, protein turnover, chaperones
		phosphotransacetylase	gi|28377658	eutD	10	39	17/18	-	0.277±0.030	0.271±0.044	Energy production and conversion
		glutathione reductase	gi|28270115	gshR1	24	47	21/25	-	0.286±0.003	0.239±0.042
		phosphoglyceromutase	gi|28379560	gpmA	9	73	60/70	-	1.931±0.201	1.684±0.148	Carbohydrate transport and metabolism
		glycine/betaine/carnitine/ choline ABC transporter, ATP-binding protein	gi|28378307	opuA	18	34	15/21	-	0.056±0.001	0.054±0.004	Amino acid transport and metabolism
		orotate phosphoribosyltransferase	gi|28379197	pyrE	30	42	16/17	-	0.083±0.012	0.077±0.008	Nucleotide transport and metabolism
		dihydrodipicolinate synthase	gi|28378743	dapA1	15	44	17/21	-	0.068±0.005	0.058±0.008	Cell wall/membrane/envelope biogenesis
		protein of unknown function lp_1972	gi|28378614		89	48	28/37	-	0.073±0.011	0.062±0.008	Function unknown
_ _ä	1	glyceraldehyde 3-phosphate dehydrogenase	gi|28377642	gapB	29	49	25/33	-	-	0.112±0.019	Carbohydrate transport and metabolism
		citrate lyase, beta chain	gi|28377896	citE	17	56	27/32	-	-	0.092±0.014	Carbohydrate transport and metabolism
		cystathionine beta-lyase	gi|28377181	metC1	37	33	16/20	-	-	0.087±0.006	Amino acid transport and metabolism
		bile salt hydrolase	gi|28379847	bsh1	11	54	20/23	-	-	0.156±0.054	Cell wall/membrane/envelope biogenesis
‾æ_	3	elongation factor G	gi|28377830	fusA2	83	63	77/91	0.286±0.031	0.076±0.006	0.075±0.009	Translation, ribosomal structure and biogenesis
		galactokinase	gi|28379798	galK	79	49	49/52	0.684±0.058	0.026±0.008	0.024±0.005	Carbohydrate transport and metabolism
		oxidoreductase (putative)	gi|28377171		27	55	24/26	0.343±0.028	0.065±0.009	0.076±0.007	General function prediction only
		protein of unknown function lp_2253	gi|28378848		85	47	30/36	0.256±0.015	0.109±0.025	0.094±0.011	Function unknown
	1	ribosomal protein L12/L7	gi|28377498	rplL	54	56	11/15	0.316±0.035	-	-	Translation, ribosomal structure and biogenesis
		elongation factor P	gi|28378297	efp	44	56	22/29	0.397±0.038	-	-
		ribosomal protein L10	gi|28377497	rplJ	40	48	33/36	0.664±0.056	-	-
		ribosomal protein S30EA	gi|28377598		62	38	10/10	0.154±0.017	-	-
		transcription antitermination protein NusG	gi|28377493	nusG	39	30	5/8	0.069±0.021	-	-	Transcription
		UDP-glucose pyrophosphorylase	gi|28377616	galU	66	49	22/24	0.266±0.044	-	-	Posttranslational modification, protein turnover, chaperones
		phosphotransacetylase	gi|28377658	eutD	47	26	11/12	0.064±0.008	-	-	Energy production and conversion
		phosphoglyceromutase	gi|28379560	gpmA	43	73	52/57	3.113±0.263	-	-	Carbohydrate transport and metabolism
		glycine hydroxymethyltransferase	gi|28378947	glyA	50	23	9/11	0.190±0.024	-	-	Amino acid transport and metabolism
					86	18	6/6	0.278±0.045	-	-
		glycine hydroxymethyltransferase	gi|28378947	glyA	86	18	6/6	0.278±0.045	-	-
		2,3,4,5-tetrahydropyridine-2-carboxylate N-succinyltransferase	gi|28378858	dapD	45	24	15/16	0.205±0.022	-	-
		phosphoribosylaminoimidazole-succinocarboxamide synthase	gi|28379221	purC	59	13	9/11	0.197±0.013	-	-	Nucleotide transport and metabolism
		glutaminase of carbamoyl-phosphate synthase	gi|28379201	pyrAA	53	13	7/12	0.184±0.017	-	-
		aspartate carbamoyltransferase	gi|28379203	pyrB	52	25	14/17	0.213±0.017	-	-
		enoyl-(acyl carrier protein) reductase	gi|28378371	fabI	51	22	7/8	0.481±0.033	-	-	Lipid transport and metabolism
		acetyl-CoA carboxylase, carboxyl transferase α-sub	gi|28378370	accA2	49	10	4/6	0.070±0.003	-	-
		stress-induced DNA binding protein	gi|28379536	dps	41	39	13/14	0.388±0.059	-	-
		dTDP-4-dehydrorhamnose 3,5-epimerase	gi|28377962	rfbC	42	35	9/12	0.141±0.028	-	-	Cell wall/membrane/envelope biogenesis
		NADH peroxidase	gi|28379083	npr2	48	26	17/20	0.236±0.041	-	-	General function prediction only
‾ ‾æ	3	protein of unknown function lp_2253	gi|28378848		78	50	32/39	0.429±0.093	0.577±0.089	0.186±0.034	Function unknown
	2	1-phosphofructokinase	gi|28378718	fruK	55	44	19/21	0.163±0.006	0.153±0.011	-	Carbohydrate transport and metabolism
_äæ	3	30S ribosomal protein S2	gi|28378686	fusA	68	63	64/69	0.563±0.016	3.278±0.382	0.104±0.017	Translation, ribosomal structure and biogenesis
		ribosomal protein L10	gi|28377497	rplJ	82	62	43/45	0.065±0.007	0.725±0.032	0.413±0.015
		elongation factor G	gi|28377830	fusA2	56	61	89/110	0.867±0.071	1.275±0.149	0.038±0.010
	2	aspartyl/glutamyl-tRNA amidotransferase subunit β	gi|28377927	gatB	25	58	61/71	-	0.171±0.016	0.089±0.014
		seryl-tRNA synthetase	gi|28377821	serS2	20	39	24/28	-	0.140±0.021	0.056±0.007
		methionyl-tRNA formyltransferase	gi|28378316	fmt	81	26	12/16	-	0.117±0.006	0.046±0.003
		elongation factor P	gi|28378297	efp	7	24	12/14	-	0.487±0.014	0.159±0.022
		lysyl-tRNA synthetase	gi|28377434	lysS	13	29	18/26	-	0.085±0.008	0.038±0.019
		response regulator	gi|28377004	rrp1	21	33	19/21	-	0.082±0.005	0.032±0.004	Transcription
		cold shock protein CspC	gi|28377809	cspC	67	79	12/15	-	0.594±0.041	0.101±0.011
		α-small heat shock protein	gi|28379699	hsp3	4	79	28/38	-	0.707±0.043	0.342±0.082	Posttranslational modification, protein turnover, chaperones
		co-chaperonin GroES	gi|28377590	groES	6	66	54/62	-	0.649±0.029	0.444±0.071
		L-lactate dehydrogenase	gi|28377422	ldhL1	58	11	10/10	0.137±0.016	0.695±0.060	-	Energy production and conversion
		6-phosphofructokinase	gi|28378549	pfkA	16	49	31/39	-	0.462±0.068	0.121±0.013	Carbohydrate transport and metabolism
		6-phosphogluconate dehydrogenase	gi|28378252	gnd2	87	47	26/33	-	0.334±0.031	0.126±0.014
		phosphoglyceromutase	gi|28379560	gpmA	5	39	18/20	-	0.245±0.029	0.168±0.013
		acetolactate synthase	gi|28377817	als	74	48	32/44	-	0.062±0.007	0.038±0.005	Amino acid transport and metabolism
		[acyl-carrier protein] S-malonyltransferase	gi|28378363	fabD	22	71	22/24	-	0.133±0.011	0.038±0.004	Lipid transport and metabolism
		cyclopropane-fatty-acyl-phospholipid synthase	gi|28379564	cfa2	64	21	10/13	-	0.153±0.006	0.031±0.004	Cell wall/membrane/envelope biogenesis
					72	29	12/13	-	0.099±0.009	0.050±0.002
		protein of unknown function lp_1872	gi|28378527		14	50	11/17	-	0.106±0.007	0.079±0.009	Function unknown
		protein of unknown fucntion lp_1583	gi|28378286		57	33	17/19	0.045±0.014	0.089±0.011	-
	1	oligopeptide ABC transporter, ATP-binding protein	gi|28378031	oppF	71	69	38/43	-	0.124±0.017	-	Amino acid transport and metabolism
		aspartate carbamoyltransferase	gi|28379203	pyrB	70	39	17/19	-	0.280±0.041	-	Nucleotide transport and metabolism
‾æä	3	glutathione reductase	gi|28379636	gshR4	19	53	35/38	0.320±0.058	0.020±0.001	0.277±0.034	Energy production and conversion
		stress-induced DNA binding protein	gi|28379536	dps	34	74	40/52	0.106±0.020	0.037±0.011	1.200±0.210	Lipid transport and metabolism
a) Spot intensity evolution from the sensitive strain (LC 56) to the resistant one (299V), based on their normalized relative volumes. The first symbol (-) represents the protein spot abundance in the 2D electrophoretic gels of the LC 56 strain;
the second and third symbols account for the spot intensity evolution from strain LC 56 to LC804 and from LC 804 to 299V, respectively. ä, increase; æ, decrease; - normalized relative volumes are not statistically different (p<0.05).
b) Protein spot occurrence among L. plantarum LC 56, LC 804 and 299V strains (1 ≤ n ≤ 3).
c) Normalized relative volumes, expressed as a percentage of total valid spots. Values are means ± standard deviations; n ≥ 3 for each strain. -, not detected.
